# Supplementary material for: Biochemical analyses demonstrate that Bt maize has no adverse effects on Eisenia fetida
Source: PLoS One. 2022 Jun 2;17(6):e0269303. doi: 10.1371/journal.pone.0269303 (PMC9162319; doi:10.1371/journal.pone.0269303)
Supplement: S1 Table — (XLSX) [file pone.0269303.s001.xlsx]

## Sheet: Sheet3
Table S1 : The raw data of this study.
		0d	15d	30d	45d	60d	75d	90d
Survival Rate（%）	bt799		100	90	80	80	80	80
	bt799		100	90	90	90	90	90
	bt799		90	80	80	80	80	80
	bt799		80	80	80	80	80	80
	bt799		100	90	90	90	90	90
	Zheng58		100	100	100	90	90	90
	Zheng58		90	90	90	90	80	80
	Zheng58		80	80	80	80	80	80
	Zheng58		90	90	90	90	90	90
	Zheng58		80	80	80	80	80	80
Weight（g）	bt799		5.49	5.35	5.16	4.93	4.54	4.41
	bt799		6.31	5.99	5.87	5.38	5.15	5.04
	bt799		5.58	5.31	5.26	4.81	4.73	4.57
	bt799		6.25	5.92	5.91	5.27	5.12	4.89
	bt799		5.36	5.16	5.12	4.64	4.49	4.35
	Zheng58		5.73	5.54	5.44	4.99	4.84	4.63
	Zheng58		5.68	5.53	5.35	4.88	4.76	4.56
	Zheng58		6.39	6.12	5.92	5.46	5.37	5.01
	Zheng58		5.45	5.29	5.12	4.76	4.54	4.35
	Zheng58		6.17	6.05	5.83	5.38	5.08	5
The number of cocoons	bt799		4	16	18	14	9	6
	bt799		5	17	16	12	6	6
	bt799		6	15	15	11	5	7
	bt799		4	14	17	9	8	5
	bt799		5	13	16	13	9	6
	Zheng58		7	16	17	14	7	5
	Zheng58		5	14	15	11	4	7
	Zheng58		4	15	13	10	6	6
	Zheng58		6	15	16	8	5	4
	Zheng58		5	13	17	12	5	5
The number of young worms	bt799		0	0	10	28	8	7
	bt799		0	1	12	28	5	8
	bt799		0	1	11	33	3	9
	bt799		0	1	12	29	5	6
	bt799		0	2	7	29	6	11
	Zheng58		0	1	9	31	4	2
	Zheng58		0	0	12	26	3	12
	Zheng58		0	1	8	30	5	5
	Zheng58		0	0	11	25	7	10
	Zheng58		0	0	10	32	4	5
Catalase (U/mgprot)	bt799		17.0152	17.3341	17.5261	16.1827	14.6697	17.3874
	bt799		17.0128	16.5185	18.0231	15.7399	14.5186	17.014
	bt799		17.8032	16.655	17.1977	16.805	15.8063	16.4382
	bt799		17.0493	17.296	18.0061	16.6063	15.7509	16.1422
	bt799		16.8126	17.3399	16.8849	16.4063	14.6697	16.9059
	Zheng58		17.0797	16.7192	17.5964	16.3899	16.1638	15.6179
	Zheng58		17.7013	17.2603	17.2343	16.6952	16.0185	16.0825
	Zheng58		17.1477	16.7897	16.9793	16.5763	16.5185	16.9455
	Zheng58		17.326	17.2567	17.3663	16.8019	14.6418	16.793
	Zheng58		16.9732	17.009	17.623	16.5763	15.8063	15.5796
Peroxidase (U/mgprot)	bt799		21.9105	17.5427	28.8443	28.9026	28.0156	28.9355
	bt799		21.1361	16.9532	27.5757	27.6556	27.4376	29.7339
	bt799		20.97	16.8323	26.263	28.9629	28.0538	29.9543
	bt799		21.8309	17.1264	28.0683	27.9051	27.5511	29.4401
	bt799		22.0516	18.1429	27.7622	28.1264	27.0659	28.8049
	Zheng58		22.0304	17.5132	27.7082	28.8673	28.0683	28.8092
	Zheng58		22.0537	16.1244	27.823	28.9886	26.749	27.2428
	Zheng58		21.8981	16.9209	28.2793	28.9801	27.8239	29.7047
	Zheng58		21.5735	17.1642	28.7907	28.3462	25.2135	27.0317
	Zheng58		22.0419	17.2828	28.8673	28.8583	27.2709	29.138
Superoxide dismutase (U/mgprot)	bt799		63.067	51.7817	39.9458	27.4216	22.7949	25.0105
	bt799		61.8209	51.0783	41.4963	29.5119	24.3196	24.2473
	bt799		61.0156	50.0699	41.454	28.4702	21.2826	23.2623
	bt799		62.1041	49.8759	42.0726	30.8493	23.6941	24.7284
	bt799		61.0936	51.6259	41.8225	27.5124	21.4585	23.7845
	Zheng58		60.7612	48.0021	42.4149	27.0643	24.7284	23.4476
	Zheng58		61.4221	50.0881	43.5773	26.0214	23.3391	21.7222
	Zheng58		61.4868	49.6654	43.8224	25.2197	25.7502	24.6306
	Zheng58		61.2613	50.2776	39.5977	27.6038	23.4476	20.9817
	Zheng58		60.0838	45.5898	43.4175	28.6587	24.7284	23.9242
Acetyl cholinesterase (U/mgprot)	bt799		4.43516	4.3586	4.07337	4.15102	4.52366	4.37948
	bt799		4.52959	4.44218	4.21425	4.0623	4.51135	4.274
	bt799		4.4309	4.33346	4.10077	4.088	4.4859	4.47832
	bt799		4.46052	4.34326	4.35745	4.11697	4.144	4.16738
	bt799		4.52412	4.20716	4.22697	4.15234	4.51135	4.43418
	Zheng58		4.49822	4.31687	4.0716	4.03889	4.18188	4.20106
	Zheng58		4.47028	4.18992	4.3125	4.16856	3.96248	4.32468
	Zheng58		4.42528	4.22067	3.94167	4.11818	4.46097	4.34486
	Zheng58		4.81315	4.3081	4.04289	4.20042	4.20386	4.26651
	Zheng58		4.76715	4.39345	4.04887	4.17408	4.33703	4.26005
Cry1Ac（ng/g）	bt799	233.021	79.16	44.185	22.39	12.61	9.785	8.415
	bt799	246.865	72.615	43.745	24.185	14.41	11.67	7.655
	bt799	242.825	70.09	38.38	20.09	15.33	11.98	8.58
	bt799	238.41	71.38	46.38	20.41	14.86	11.34	8.92
	bt799	248.221	79.055	40.9267	28.2167	13.84	10.1167	7.81333
